# Supplementary material for: Healthcare seeking behavior among patients visiting public primary and secondary healthcare facilities in an urban Indian district: A cross-sectional quantitative analysis
Source: PLOS Glob Public Health. 2023 Sep 5;3(9):e0001101. doi: 10.1371/journal.pgph.0001101 (PMC10479939; doi:10.1371/journal.pgph.0001101)
Supplement: S1 Table — (XLSX) [file pgph.0001101.s001.xlsx]

## Sheet: S1_Table
		S1 Table: Summary of previous literature.
Study	Variables	Pilot	Standard sample size	Analysis	Survey type	Survey mode	Disease	Attributes	Place
Nemet & Bailey [43]	A	Y	390, N, PEN, SEN, RRN, ERN	𝟀2, MLR	CS	Mail	GH	Elderly	Vermont
Chadda et al. [44]	G, A, EL, MS, E, FT	N	78, N, PEN, SEN, RRN, ERN	𝟀2, FT	CS	HCF	PD	NA	Delhi, India
Gulati et al. [45]	A, NC, EL, R, LT	N	34034, N, PEN, SEN, RRN, ERN	BLR, MLR	CS	SD	RM	Women of 15 – 49 years	All Indian states
Yimer et al. [46]	G, A, O, EL, MS	N	14598, Y, PEN, SEY, RRN, ERN	BLR, MLR	CS	HS	Tuberculosis	Gender	Ethiopia
Narang [29]	G, EL, IL, A	N	500, N, PEN, SEN, RRN, ERN	LR	CS	HCF	GH	NA	Lucknow, India
Nimbarte et al. [47]	A, G, E, RT, IL	Y	189, N, PEN, SEN, RRN, ERN	DA	CS	HCF	Tuberculosis	> 15 years	Maharashtra, India
Kaur et al. [48]	A, AR, MS, EL	N	109, N, PEN, SEN, RRN, ERN	𝟀2, t	CS	HCF	Tuberculosis	Gender	Chandigarh, India
Kanungo et al. [49]	A, G, R, C, EL, O, HO	N	43999, N, PEN, SEN, RRN, ERN	BLR, MLR	CS	HS	GH	LI	West Bengal, India
Keesara et al. [33]	A, El, P	N	61, N, PEN, SEN, RRN, ERN	QA	CS	HS	Post-partum	Women	Kenya
Lafort et al. [23]	A, EL, RR	N	1687, N, PEN, SEN, RRN, ERN	LR	CS	HS	HIV	FSW	4 countries
Low et al. [50]	A, G, EL, DD	N	39, N, PEN, SEN, RRN, ERN	QA	CS	HCF	Diabetes mellitus	> 30 years	Malaysia
Tang et al. [51]	A, G, EL, E, IL	N	507, N, PEN, SEN, RRN, ERN	MLM, LCM	CS	HS	GH	Urban	China
Thompson et al. [52]	A, G, IP, HM, TP	N	7260, N, PEN, SEN, RRN, ERN	LR	CS	SD	Mental health	Gender	Canada
Awoke et al. [36]	A, G, MS, EL, R, WQ, HI	N	2517, N, PEN, SEN, RRN, ERN	MLR, BLR, 𝟀2	CS	SD	GH	Older adults	Ghana
Shahabuddin et al. [53]	A, EL	N	35, N, PEN, SEN, RRN, ERN	QA	CS	HS	Maternal HSB	MA	Bangladesh
Tenenbaum et al. [54]	G	N	3368, Y, PEN, SEY, RRN, ERN	𝟀2, MW, LR	CS	HCF	WT	Gender	Sweden
Habtu et al. [22]	MS, E, R, A, EL, O, IL	N	595, Y, PEN, SEY, RRY, ERN	LR	CS	HS	CC	CW	Ethiopia
Liu et al. [55]	G, A, EL, IL, FS	N	57, N, PEN, SEN, RRN, ERN	QA	CS	HS	Diabetes	CI	China
Minhas et al. [56]	A	N	2400, Y, PEN, SEN, RR ERN	QA	CS	HS	GH	PUV	HP, India
Musinguzi et al. [2]	G, RT, EL, MS, A, BP	N	48, N, PEN, SEN, RRN, ERN	QA	CS	HS	Hypertension	NA	Uganda
Rao & Sheffel [32]	G, A, WQ, LL	N	11981, N, PEN, SEN, RRN, ERN	LR	CD	HCF, HS	GH	Sick patient in past 30 days	Chattisgarh, India
Wellay et al. [38]	G, E, R, MS, OC, EL	N	423, Y, PEN, SEN, RRY, ERN	MLR	CS	HS	GH	NA	Ethiopia
Kapoor et al. [57]	G, A, SOR	N	237708, N, PEN, SEN, RRN, ERN	LR	CS	HCF	GH	Gender	Delhi, India
Lim et al. [58]	S, A, EH, EL, HI, ES	N	3979, N, PEN, SEN, RRN, ERN	MLR	CS	HCF	GH	PC	Malaysia
Matsubara et al. [21]	A, O, HAI, EL	N	315, N, PEN, SEN, RRN, ERN	LR	CS	HS	Delivery	Poor	Vietnam
Ngangbam & Roy [59]	G, A, MS, EL, R, HS	N	40564, N, PEN, SEN, RRN, ERN	PM, MLR, MCL	CS	SD	GH	NA	Northeast India
Rasul et al. [60]	A, G, MS, O, HH	N	6958, N, PEN, SEN, RRN, ERN	MLR	CS	HS	NCD	NA	Bangladesh
You et al. [42]	A, EL, MS, R, HI	N	14316, PEN, SEN, RRN, ERN	FLR	CS	HS	KHPS	Gender	Korea
Deolia et al. [3]	G, A	Y	700, N, PEN, SEN, RRN, ERN	𝟀2	CS	HS	Oral health	Rural	Maharashtra, India
Marsh et al. [61]	A, EL, R, FS, LT	N	750, N, PEY, SEN, RRY, ERN	MLR	LS	HS	CI	Women	Pune, India
Ndarukwa et al. [62]	G, A, EL, E, MS, R, AR	N	400, Y, PEN, SEN, RRN, ERN	BA, MLR	CS	HCF	Asthma	Adult	Zimbabwe
Rana et al. [63]	G	N	13244, N, PEN, SEN, RRN, ERN	𝟀2, MLR, t	Review	No	Lung cancer	Gender	Australia
Campbell et al. [64]	G	N	566829, N, PEN, SEN, RRN, ERN	MLLR	CS	SD	PD	Gender	73 countries
Srivastava et al. [65]	A, G, EL, MS, IL	N	31464, N, PEN, SEN, RRN, ERN	𝟀2, HPSM, LR	CS	SD	PD	Older	All Indian states
Thomas et al. [66]	A, G, O, EL, BMI	N	74532, N, PEN, SEY, RRY, ERN	𝟀2, MLR	CS	HS	TB	Gender	17 Indian states
Current work	G, A, MS, EL, O, IL, NC	Y	450, Y, PEY, SEY, RRY, ERY	BLR, MLR	CS	HCF	GH	Urban	New Delhi, India
	A: Age; AR: Area of residence; MS: Marital status; EL: Education level; R: Religion; O: Occupation; IL: Income level; LT: Locality type; RT: Residence type; IP: Illness prevention; HM: Health maintenance; TP: Trust in physician; FS: Family structures; E: Ethnicity; DD:Disease duration; RT: Residence type; BP: Blood pressure level; FS: Family size; E: Employment; FT: Family type; CC: cervical canc…
References
43. Nemet GF, Bailey AJ. Distance and health care utilization among the rural elderly. Social science & medicine. 2000 May 1;50(9):1197-208.
44. Chadda RK, Agarwal V, Singh MC, Raheja D. Help seeking behaviour of psychiatric patients before seeking care at a mental hospital. International Journal of Social Psychiatry. 2001 Dec;47(4):71-8.
45. Gulati SC, Chaurasia AR, Singh RM. Women's reproductive morbidity and treatment-seeking behaviour in India. Asian Population Studies. 2009 Mar 1;5(1):61-4.
46. Yimer S, Holm-Hansen C, Yimaldu T, Bjune G. Health care seeking among pulmonary tuberculosis suspects and patients in rural Ethiopia: a community-based study. BMC public health. 2009 Dec;9:1-9.
47. Nimbarte SB, Wagh V. Health seeking behaviour among pulmonary tuberculosis patients in rural part of central India. Int J Biol Med Res. 2011 Jan 31;2(1):394-7.
48. Kaur M, Sodhi SK, Kaur P, Singh J, Kumar R. Gender differences in health care seeking behaviour of tuberculosis patients in Chandigarh.
49. Kanungo S, Bhowmik K, Mahapatra T, Mahapatra S, Bhadra UK, Sarkar K. Perceived morbidity, healthcare-seeking behavior and their determinants in a poor-resource setting: observation from India. PLoS one. 2015 May 12;10(5):e0125865.
50. Low LL, Tong SF, Low WY. Social influences of help-seeking behaviour among patients with type 2 diabetes mellitus in Malaysia. Asia Pacific Journal of Public Health. 2016 Jan;28(1_suppl):17S-25S.
51. Tang C, Xu J, Zhang M. The choice and preference for public-private health care among urban residents in China: evidence from a discrete choice experiment. BMC health services research. 2016 Dec;16(1):1-1.
52. Thompson AE, Anisimowicz Y, Miedema B, Hogg W, Wodchis WP, Aubrey-Bassler K. The influence of gender and other patient characteristics on health care-seeking behaviour: a QUALICOPC study. BMC family practice. 2016 Dec;17(1):1-7.
53. Shahabuddin A, Nöstlinger C, Delvaux T, Sarker M, Delamou A, Bardají A, Broerse JE, De Brouwere V. Exploring maternal health care-seeking behavior of married adolescent girls in Bangladesh: a social-ecological approach. PloS one. 2017 Jan 17;12(1):e0169109.
54. Tenenbaum A, Nordeman L, Sunnerhagen KS, Gunnarsson R. Gender differences in care-seeking behavior and healthcare consumption immediately after whiplash trauma. PloS one. 2017 Apr 25;12(4):e0176328.
55. Liu Y, Zhong L, Yuan S, Van de Klundert J. Why patients prefer high-level healthcare facilities: a qualitative study using focus groups in rural and urban China. BMJ global health. 2018 Sep 1;3(5):e000854.
56. Minhas A, Chander V, Sharma S, Bansal P. Health care seeking behavior of parents of under five in District Kanga, Himachal Pradesh. Int J Community Med Public Health. 2018 Feb;5(2):561-8.
57. Kapoor M, Agrawal D, Ravi S, Roy A, Subramanian SV, Guleria R. Missing female patients: an observational analysis of sex ratio among outpatients in a referral tertiary care public hospital in India. BMJ open. 2019 Aug 1;9(8):e026850.
58. Lim MT, Lim YM, Tong SF, Sivasampu S. Age, sex and primary care setting differences in patients’ perception of community healthcare seeking behaviour towards health services. PloS one. 2019 Oct 21;14(10):e0224260.
59. Ngangbam S, Roy AK. Determinants of health-seeking behaviour in Northeast India. Journal of Health Management. 2019 Jun;21(2):234-57.
60. Rasul FB, Kalmus O, Sarker M, Adib HI, Hossain MS, Hasan MZ, Brenner S, Nazneen S, Islam MN, De Allegri M. Determinants of health seeking behavior for chronic non-communicable diseases and related out-of-pocket expenditure: results from a cross-sectional survey in northern Bangladesh. Journal of Health, Population and Nutrition. 2019 Dec;38(1):1-4.
61. Marsh A, Hirve S, Lele P, Chavan U, Bhattacharjee T, Nair H, Juvekar S, Campbell H. Determinants and patterns of care-seeking for childhood illness in rural Pune District, India. Journal of global health. 2020 Jun;10(1).
62. Ndarukwa P, Chimbari MJ, Sibanda E. Assessment of levels of asthma control among adult patients with asthma at Chitungwiza Central Hospital, Zimbabwe. Allergy, Asthma & Clinical Immunology. 2020 Dec;16(1):1-8.
63. Rana RH, Alam K, Gow J. Selection of private or public hospital care: examining the care-seeking behaviour of patients with private health insurance. BMC health services research. 2020 Dec;20:1-7.
64. Campbell OL, Bann D, Patalay P. The gender gap in adolescent mental health: a cross-national investigation of 566,829 adolescents across 73 countries. SSM-population health. 2021 Mar 1;13:100742.
65. Srivastava S, Sulaiman KM, Drishti D, Muhammad T. Factors associated with psychiatric disorders and treatment seeking behaviour among older adults in India. Scientific Reports. 2021 Dec 16;11(1):24085.
66. Thomas BE, Thiruvengadam K, Rani S, Gangadhar Rao V, Yadav R, Paluru V, Jacob Purthy A, Hussain T, Indira Krishna AK, Joseph A, Kumar Bansal A. Understanding health care-seeking behaviour of the tribal population in India among those with presumptive TB symptoms. PLoS One. 2021 May 20;16(5):e0250971.
