# Supplementary material for: Healthcare seeking behavior among patients visiting public primary and secondary healthcare facilities in an urban Indian district: A cross-sectional quantitative analysis
Source: PLOS Glob Public Health. 2023 Sep 5;3(9):e0001101. doi: 10.1371/journal.pgph.0001101 (PMC10479939; doi:10.1371/journal.pgph.0001101)
Supplement: S1 Data — (XLSX) [file pgph.0001101.s006.xlsx]

## Sheet: Survey responses
ID	Gender	Age	Maritalstatus	Educationlevel	Incomelevel	Employmentstatus	Numberofchildren	Reasonforvisit	Averagetime_to_reach_facility	Transportation_mode	Type_of_facility_patient_visits_first	Kind_of_facility	Kind_of_facility_in_normal_ailment	Kind_of_facility_in_serious_ailment	Type_of_doctor_consulted_first
1	1	2	1	4	3	3	2	3	15	5	2	1			1
2	1	3	1	1	1	2	4	3	30	5	1	1			1
3	2	1	2	2	1	1	1	3	15	5	2	2			2
4	1	1	2	2	1	1	1	3	10	5	1	1			1
5	2	2	1	3	3	2	1	345	10	5	1	2			1
6	1	2	1	4	4	3	3	4	10	1	1	2			1
7	2	2	1	4	4	2	4	1	10	1	1	2			1
8	2	2	1	1	1	1	1	1	10	2	3	1	2	1	2
9	2	3	1	4	1	1	4	3	15	5	3	2	1	2	4
10	2	1	1	3	1	1	3	4	15	5	2	1			1
11	2	3	1	3	3	4	4	3	10	5	2	1			1
12	2	2	1	2	1	1	3	4	20	5	2	2			2
13	2	1	1	2	1	2	3	4	20	5	1	1			1
14	2	2	1	2	2	2	2	4	10	5	1	1			1
15	2	2	1	3	3	2	1	24	20	5	2	2			2
16	2	1	1	4	1	2	1	3	20	5	1	1			1
17	2	2	1	4	1	2	2	3	10	5	1	2			1
18	2	4	1	1	1	2	4	21	25	5	1	1			1
19	2	2	1	2	1	2	3	3	7	5	3	1	2	1	2
20	2	1	2	4	3	3	1	4	15	5	2	2			1
21	2	1	1	2	2	3	3	3	30	2	2	2			2
22	2	1	1	2	1	1	3	3	30	2	1	2			1
23	2	2	1	2	3	2	2	3	15	5	1	1			1
24	1	1	1	4	2	3	1	4	10	1	3	2	1	2	1
25	2	2	1	1	1	2	2	4	15	5	1	1			1
26	2	1	1	1	1	2	2	4	5	5	3	1	2	1	1
27	1	2	1	4	4	3	2	3	15	1	1	2			2
28	2	2	1	1	1	2	3	3	5	5	1	1			1
29	1	2	1	3	4	3	2	3	10	5	3	2	1	2	2
30	1	2	1	4	4	3	1	3	10	1	3	2	1	2	2
31	2	1	2	4	1	1	1	3	10	5	1	1			1
32	1	1	1	4	2	3	2	3	10	2	1	1			1
33	2	1	1	1	1	2	4	3	15	5	2	2			2
34	2	1	1	4	1	3	3	3	15	5	1	1			1
35	2	1	2	3	1	1	1	2	20	5	1	1			1
36	2	2	1	1	1	2	4	4	30	5	2	1			2
37	1	1	2	2	2	3	1	34	15	5	1	1			1
38	1	2	1	4	4	3	2	3	10	1	1	1			1
39	1	3	1	4	4	3	3	3	5	5	1	1			1
40	2	2	1	1	1	2	4	3	10	5	1	2			1
41	2	1	1	4	4	2	2	3	20	5	2	2			2
42	2	1	1	1	1	2	4	3	10	5	1	1			1
43	1	1	2	3	3	3	1	3	15	5	3	2	1	2	2
44	1	1	2	4	1	1	1	3	10	5	1	1			1
45	2	1	1	4	1	2	2	4	5	5	1	1			1
46	2	1	1	5	1	2	2	3	10	5	1	2			2
47	2	2	1	4	4	2	2	3	25	5	1	1			1
48	2	1	1	3	1	2	2	5	15	5	2	2			2
49	2	2	1	4	5	2	3	3	10	5	1	1			1
50	2	1	2	5	4	1	1	1	15	5	1	2			2
51	2	1	1	3	3	2	2	34	15	5	1	1			1
52	2	1	2	4	1	3	1	1	15	1	3	2	1	2	2
53	2	1	1	3	3	2	2	34	10	1	3	1	1	2	1
54	2	4	1	3	1	2	4	34	15	5	1	2			1
55	1	1	2	3	1	3	1	2	10	5	1	2			1
56	2	1	1	2	1	2	2	4	30	5	1	2			2
57	2	1	1	2	3	2	2	34	15	5	1	2			2
58	2	1	2	3	1	1	1	35	5	5	3	2	1	2	2
59	2	1	1	3	3	2	3	3	15	5	3	1	1	2	1
60	2	2	1	1	1	2	2	34	25	5	3	1	1	2	1
61	2	1	1	1	1	2	2	45	30	1	3	1	1	2	1
62	2	4	1	1	1	2	4	2	60	5	3	2	2	1	2
63	2	1	2	4	1	1	1	3	5	4	1	1			1
64	2	1	2	2	1	1	1	4	20	5	1	1			4
65	2	1	2	1	1	1	1	45	10	4	3	1	1	2	2
66	2	1	2	2	1	1	1	4	10	5	3	2	1	2	2
67	2	4	1	1	3	2	4	4	15	5	1	1			1
68	2	1	1	4	4	2	1	3	7	1	2	2			2
69	2	1	2	2	1	1	1	4	10	5	1	2			2
70	1	2	1	1	2	3	4	4	25	5	1	1			1
71	2	2	1	1	2	2	4	3	15	5	1	1			1
72	1	3	1	4	4	3	3	3	10	1	3	2	1	2	2
73	2	2	1	4	5	2	3	34	10	3	3	2	1	2	1
74	2	2	1	3	3	2	2	345	10	1	2	2			4
75	2	2	1	1	3	2	4	34	20	5	3	1	1	2	1
76	1	1	2	4	1	1	1	3	5	5	1	1			1
77	2	2	1	1	1	2	2	4	30	1	2	1			4
78	1	1	2	4	3	3	1	3	10	5	3	2	1	2	4
79	2	1	1	4	4	3	1	14	30	1	3	2	1	2	2
80	2	1	2	3	1	1	1	24	10	1	2	1			4
81	2	2	1	2	4	2	4	4	10	5	1	1			1
82	2	1	2	5	4	1	1	3	10	5	2	2			2
83	1	4	1	5	5	3	4	23	30	1	2	2			2
84	2	4	1	4	5	2	4	3	5	1	2	2			1
85	2	1	1	3	3	2	1	4	15	1	1	1			1
86	2	1	1	4	5	2	1	4	20	5	2	2			1
87	2	1	1	3	1	2	2	3	5	5	1	2			1
88	1	1	2	4	3	3	1	34	15	5	1	2			1
89	2	2	2	4	5	3	3	234	10	5	2	2			2
90	2	1	2	4	1	1	1	4	15	2	1	2			2
91	2	1	2	4	5	3	1	2	30	3	2	2			2
92	1	1	2	3	1	1	1	3	5	5	1	2			1
93	2	2	1	2	3	3	4	3	15	5	3	2	1	2	1
94	2	3	1	3	4	2	3	34	10	5	1	1			1
95	2	1	2	4	2	3	1	2	10	5	2	2			2
96	2	1	2	1	1	4	1	4	8	5	1	1			1
97	1	1	1	4	1	3	1	34	10	5	2	1			1
98	2	3	1	1	1	3	4	3	15	3	1	1			2
99	1	1	1	4	2	3	3	1	15	5	3	2	1	2	2
100	2	1	2	2	1	1	1	4	5	1	1	2			2
101	2	1	1	4	1	2	2	4	60	2	1	2			1
102	1	2	1	2	3	3	2	4	3	1	2	2			4
103	2	2	1	1	1	2	4	3	7	5	2	2			4
104	2	1	2	4	1	1	1	34	20	5	1	2			1
105	1	3	1	1	2	4	2	4	10	1	2	2			2
106	1	1	2	3	1	1	1	3	5	1	3	1	1	2	1
107	1	1	2	4	3	3	1	46	5	1	1	1			4
108	2	2	1	3	4	2	3	34	7	5	1	1			1
109	2	3	1	1	2	2	4	3	10	5	1	1			1
110	1	3	1	2	2	3	4	3	10	5	1	1			1
111	2	2	2	3	2	3	1	34	10	5	3	2	1	2	3
112	1	4	1	1	2	3	2	4	20	1	1	1			3
113	2	5	1	1	1	2	4	2	30	1	1	1			1
114	2	4	1	5	5	3	3	3	5	1	2	2			2
115	2	5	1	4	5	2	4	34	5	5	1	1			1
116	2	2	1	1	2	3	4	4	15	5	1	1			3
117	1	2	1	4	4	3	2	3	5	5	3	2	1	2	1
118	2	1	1	2	2	3	1	4	10	5	1	2			1
119	2	1	1	2	2	2	3	4	20	1	1	1			1
120	1	1	2	4	1	3	1	2	10	1	2	2	2	2	2
121	1	1	2	2	1	1	1	34	5	5	1	1			1
122	2	3	1	3	3	2	3	3	20	5	1	1			3
123	2	1	2	2	2	1	1	4	10	5	1	2			2
124	2	1	2	3	2	2	1	2	30	2	1	2			1
125	2	3	1	4	4	2	4	3	15	5	3	2	2	1	2
126	2	1	1	2	2	2	2	3	6	5	1	2			1
127	2	2	1	1	2	2	2	3	20	5	3	2	1	2	2
128	2	1	1	2	3	2	3	5	30	5	1	1			1
129	2	2	1	5	1	2	3	34	15	5	3	1	1	2	3
130	2	1	1	4	3	2	2	34	15	5	1	1			2
131	2	1	2	5	1	1	1	2	30	1	2	2			2
132	2	2	1	2	4	2	4	4	10	4	1	1			1
133	2	1	1	1	1	2	2	3	20	1	1	2			1
134	2	1	1	4	5	2	3	4	10	5	1	2			1
135	2	1	1	5	1	2	3	3	1	5	2	2			2
136	2	2	1	4	1	2	3	4	5	1	1	2			1
137	1	2	1	4	3	3	3	34	10	4	2	2			1
138	2	1	1	2	1	2	3	34	10	5	2	2			4
139	2	1	1	4	1	2	3	34	10	1	1	2			1
140	1	1	1	2	2	1	2	4	5	1	1	2			2
141	2	2	1	2	1	2	2	4	30	5	3	1	1	2	1
142	2	1	2	4	1	1	1	46	10	5	1	2			2
143	2	1	2	4	3	3	1	34	2	2	2	2			2
144	1	1	2	5	4	3	1	345	10	5	3	1	1	2	1
145	1	2	1	4	4	3	3	3	3	2	3	2	2	1	2
146	1	3	1	5	4	3	3	345	7	5	3	2	1	2	1
147	1	1	2	4	3	3	1	34	10	5	3	2	1	2	1
148	2	1	2	4	3	3	1	4	4	5	3	2	1	2	1
149	1	2	2	4	3	3	1	345	10	1	1	2			1
150	1	2	1	4	4	3	3	4	10	5	1	1			1
151	2	2	1	5	3	3	2	3	6	5	3	1	1	2	1
152	1	3	1	5	5	1	3	34	4	1	2	2			2
153	1	1	2	5	3	3	1	34	7	5	3	2	1	2	1
154	1	4	1	4	3	3	3	4	4	5	3	1	1	2	1
155	2	1	1	5	5	3	1	34	3	5	3	2	1	2	1
156	2	3	1	5	5	3	4	345	5	5	3	2	1	2	1
157	2	2	1	5	4	3	2	34	1	5	3	2	2	1	2
158	2	1	1	4	3	3	2	4	4	5	1	2			1
159	2	3	1	5	4	3	3	34	7	5	3	2	1	2	1
160	1	4	1	5	5	3	3	346	5	5	2	2			1
161	1	2	2	4	4	3	1	34	5	5	2	2			2
162	2	3	1	2	3	3	4	23456	3	3	1	1			1
163	2	1	1	5	1	2	2	34	10	5	1	2			1
164	2	1	1	5	1	3	1	34	4	4	3	1	1	2	2
165	1	5	1	5	4	3	3	34	5	5	1	2			2
166	2	3	1	2	2	2	4	34	6	5	1	2			1
167	2	1	1	3	1	2	2	23456	10	5	3	2	1	2	1
168	2	1	1	3	1	2	1	45	3	1	3	2	2	1	2
169	1	3	1	2	2	3	4	245	4	5	1	2			1
170	2	1	2	4	2	3	1	34	7	1	2	2			2
171	2	2	1	4	1	2	2	34	4	1	1	2			2
172	2	2	1	2	2	2	4	346	3	2	3	2	1	2	1
173	2	4	1	3	1	2	4	3	5	5	1	2			1
174	2	1	2	3	1	1	1	2	10	4	3	2	2	1	1
175	1	1	2	4	1	1	1	34	30	2	1	1			1
176	1	2	1	4	3	3	4	346	3	5	1	1			1
177	2	2	1	4	3	3	2	3	7	1	2	2			2
178	2	2	1	4	5	3	1	3	5	2	3	2	1	2	2
179	2	2	1	2	1	2	3	45	5	1	1	1			1
180	2	1	1	3	3	2	2	34	15	5	1	1			1
181	2	2	1	2	2	2	4	346	3	2	3	2	1	2	1
182	2	4	1	4	5	2	3	346	10	2	1	2			1
183	2	3	1	5	3	3	2	3	10	1	1	2			2
184	1	3	1	5	5	3	2	345	6	5	2	2			2
185	1	2	2	4	3	3	3	34	3	5	3	1	1	2	1
186	2	1	2	5	3	3	1	3	10	2	1	1			2
187	2	1	1	2	1	2	2	56	10	2	1	1			2
188	2	5	1	1	1	4	3	56	20	2	3	2	2	1	4
189	1	1	2	5	3	3	1	2	10	1	3	2	1	2	2
190	2	3	1	4	3	3	2	45	7	5	1	1			1
191	1	4	1	4	3	3	2	4	15	1	3	2	1	2	2
192	2	4	1	2	2	2	4	35	20	2	1	1			3
193	2	2	1	2	2	2	3	45	15	2	1	2			4
194	2	5	1	1	1	2	4	34	10	5	1	2			1
195	1	5	1	4	3	3	3	34	20	4	3	2	1	2	3
196	2	3	1	3	3	2	4	56	15	2	1	1			3
197	2	2	1	4	5	2	3	34	10	5	2	2	2	2	2
198	2	1	1	2	2	2	2	3	10	5	1	1			2
199	1	1	2	1	2	3	1	245	15	1	1	2			2
200	2	1	2	5	5	3	1	4	5	1	3	2	1	2	1
201	1	1	2	4	3	1	1	2	5	1	3	2	2	1	1
202	2	3	1	5	5	3	3	34	5	1	1	1			1
203	1	4	1	4	5	3	2	345	3	5	3	2	2	1	2
204	2	4	1	4	1	2	4	3	10	5	3	2	2	1	2
205	2	4	1	4	3	2	3	3	3	5	1	2			1
206	2	2	1	3	2	2	2	34	5	5	1	2			1
207	2	2	1	4	1	2	3	34	20	2	1	2			3
208	2	2	1	4	1	2	4	3	15	5	3	1	1	2	3
209	2	4	1	4	5	2	2	3	15	5	1	1			1
210	2	1	2	5	4	1	1	1	15	2	2	2	2	2	2
211	2	2	2	5	4	1	1	23	15	2	2	2	2	2	2
212	1	3	1	2	3	3	4	35	20	4	1	1	1	1	1
213	2	4	1	1	2	3	3	345	15	5	1	1	1	1	1
214	2	2	1	2	2	3	2	345	5	5	3	1	2	1	1
215	1	3	1	2	4	3	3	3	5	1	3	2	1	2	2
216	2	2	1	2	4	3	3	34	10	3	3	2	1	2	1
217	1	2	1	2	3	3	1	23	15	1	2	2	2	2	4
218	2	4	1	1	3	3	3	23	20	5	3	1	1	2	1
219	1	1	2	5	1	1	1	3	5	5	1	1	1	1	1
220	2	2	2	5	1	3	2	4	15	1	2	1	2	2	4
221	2	3	1	5	5	2	3	4	9	1	3	1	1	2	3
222	1	1	1	1	2	1	2	45	25	4	1	1	1	1	1
223	1	1	1	4	1	4	3	345	5	5	1	1	1	1	1
224	2	1	1	3	4	3	3	34	5	5	2	2	2	2	2
225	2	5	1	1	1	2	4	12	20	5	2	1	2	2	1
226	2	2	1	1	2	2	2	45	10	4	3	1	2	1	4
227	1	1	1	2	2	3	4	24	10	2	1	1	1	1	3
228	2	2	1	1	2	3	2	34	15	5	1	1	1	1	1
229	1	2	2	5	4	3	1	346	10	2	3	2	2	2	2
230	2	1	1	3	1	2	3	35	3	5	1	1	1	1	1
231	2	1	2	5	5	1	1	2	10	2	3	1	1	2	1
232	1	1	2	4	3	1	1	34	7	5	3	1	1	2	1
233	2	4	1	1	2	2	4	246	20	2	1	1	1	1	1
234	2	5	1	5	5	2	3	6	30	2	3	1	2	1	3
235	2	1	2	4	2	1	1	2	20	5	1	1	1	1	1
236	2	2	1	2	2	2	1	5	15	5	1	1	1	1	1
237	2	1	1	1	1	2	4	45	15	5	1	1	1	1	1
238	2	1	1	2	1	2	2	2345	5	5	3	1	2	1	1
239	2	2	2	4	3	3	1	4	15	2	2	2	2	2	2
240	2	1	1	2	3	2	1	35	7	4	1	1	1	1	1
241	2	1	1	5	2	2	3	2	20	2	3	2	1	2	1
242	2	1	2	5	2	3	1	1	10	1	1	2	1	1	1
243	2	1	2	4	2	1	1	34	7	2	2	2	2	2	2
244	2	2	1	3	3	3	4	24	10	5	3	1	2	1	1
245	1	3	1	4	4	3	3	4	25	5	1	1	1	1	3
246	1	5	1	5	2	4	2	3	3	5	1	1	1	1	1
247	2	4	1	1	1	2	3	1234	25	2	1	1	1	1	1
248	2	3	1	3	2	3	4	24	30	2	1	1	1	1	3
249	2	2	1	3	2	3	3	345	10	5	3	1	1	2	1
250	2	3	1	5	5	3	3	23456	3	2	3	2	1	2	2
251	2	1	2	3	2	1	1	12	20	5	1	1	1	1	4
252	1	3	1	4	3	3	3	234	5	1	2	2	2	2	2
253	1	4	1	3	2	3	1	34	10	4	1	1	1	1	3
254	2	2	1	2	2	2	2	246	20	5	1	1	1	1	1
255	2	1	1	3	2	3	1	4	20	2	3	1	1	2	1
256	2	2	1	2	2	2	2	345	12	2	1	1	1	1	1
257	2	2	1	1	2	2	4	56	25	5	1	1	1	1	1
258	2	2	1	4	1	2	1	3	30	5	2	2	2	2	2
259	2	1	1	3	1	2	2	4	15	1	1	1	1	1	1
260	2	1	1	3	2	2	3	45	10	5	3	1	2	1	1
261	1	2	1	4	4	3	2	34	7	1	3	2	1	2	2
262	2	1	1	3	2	2	3	456	30	5	3	1	2	1	3
263	2	2	1	3	3	2	2	3	5	5	2	2	2	2	2
264	2	1	1	4	3	2	3	24	20	5	1	1	1	1	1
265	1	2	2	4	3	3	1	34	10	4	3	2	1	2	2
266	1	4	1	5	4	3	3	34	5	1	1	1	1	1	1
267	2	1	1	3	2	2	1	34	20	1	1	1	1	1	1
268	1	1	2	4	2	3	1	4	10	4	1	1	1	1	1
269	2	1	1	3	1	1	1	45	35	1	3	1	1	2	1
270	2	1	1	4	2	3	2	34	20	1	1	1	1	1	1
271	1	2	1	3	3	3	3	23	5	1	1	1	1	1	1
272	1	1	1	4	2	4	2	35	10	4	1	1	1	1	3
273	2	3	1	1	2	2	3	2	30	2	1	1	1	1	4
274	2	2	1	4	3	3	3	45	25	5	1	1	1	1	1
275	2	3	1	3	3	2	2	34	2	2	2	2	2	2	2
276	1	5	1	5	3	2	2	3456	10	2	3	2	1	2	2
277	2	1	2	4	2	4	1	24	20	5	1	1	1	1	3
278	2	5	1	3	2	2	3	456	15	5	1	1	1	1	1
279	2	3	1	4	3	3	3	3	4	1	3	1	1	2	1
280	2	2	1	3	3	2	4	34	20	5	2	2	2	2	2
281	2	5	1	2	1	2	4	4	10	5	1	1	1	1	1
282	2	3	1	3	3	2	3	2	15	5	1	1	1	1	1
283	2	2	1	3	2	3	2	345	10	5	1	1	1	1	1
284	1	5	1	4	4	2	3	12	10	5	1	1	1	1	1
285	2	1	1	4	2	3	2	24	7	5	3	1	1	2	1
286	2	5	1	3	2	2	4	45	20	2	1	1	1	1	1
287	2	3	1	5	4	3	4	34	15	2	3	2	2	2	2
288	2	3	1	5	5	3	1	3	10	1	3	2	2	2	2
289	1	1	2	5	5	1	1	34	7	5	1	1	1	1	1
290	2	1	1	5	4	1	1	23	10	1	2	2	2	2	2
291	2	2	1	4	4	2	3	2345	15	5	1	1	1	1	1
292	2	1	2	4	2	1	1	45	10	5	2	2	2	2	2
293	2	1	1	5	4	1	2	34	10	5	3	1	1	2	1
294	1	5	1	5	5	2	3	23	10	5	3	1	1	2	1
295	2	5	1	2	2	2	4	34	10	5	1	1	1	1	1
296	1	3	1	3	3	3	3	36	50	2	3	2	1	2	2
297	2	2	1	3	3	3	2	34	20	5	1	1	1	1	1
298	2	5	1	3	2	2	3	345	10	1	1	1	1	1	1
299	1	2	1	1	2	4	3	34	10	4	1	1	1	1	3
300	1	2	1	5	4	3	3	45	2	5	3	1	1	2	1
301	2	1	1	4	2	2	2	3	10	5	1	1	1	1	1
302	2	4	1	2	3	3	2	34	20	5	1	1	1	1	1
303	1	3	2	1	5	4	1	34	5	1	2	2	2	2	2
304	1	1	2	1	2	4	1	45	15	4	3	2	1	2	2
305	1	2	1	1	2	4	3	24	20	5	1	1	1	1	4
306	2	5	2	1	3	3	1	245	20	5	3	2	1	2	2
307	2	4	2	2	2	2	1	45	20	2	3	1	1	2	4
308	2	4	1	1	1	4	3	45	7	5	2	1	2	2	4
309	1	1	2	5	5	1	1	34	7	5	1	1	1	1	1
310	2	1	2	4	2	4	1	24	20	5	1	1	1	1	3
311	1	4	1	1	2	4	3	234	20	5	2	1	2	2	3
312	2	4	1	1	1	4	3	3	5	1	3	1	1	2	4
313	1	5	1	1	5	4	3	45	10	1	3	1	1	2	3
314	1	2	1	1	5	4	4	3	5	1	3	2	1	2	3
315	1	2	1	1	1	4	4	45	20	5	1	1	1	1	3
316	2	2	1	2	1	4	4	24	10	2	1	1	1	1	3
317	1	3	1	2	2	4	4	34	5	2	3	1	2	1	4
318	1	3	2	2	3	4	1	2345	10	5	1	1	1	1	3
319	1	3	1	2	5	3	4	456	20	5	3	1	1	2	3
320	2	2	1	5	3	4	2	56	20	5	1	1	1	1	4
321	1	5	1	4	2	3	4	4	20	2	3	2	1	2	2
322	2	2	1	4	3	4	4	45	15	2	2	2	2	2	2
323	2	1	2	5	1	4	1	234	15	4	1	1	1	1	3
324	2	1	1	1	5	1	1	23	2	1	3	2	2	2	2
325	1	1	1	3	3	4	2	245	2	5	1	1	1	1	1
326	1	3	1	1	2	4	3	4	20	2	1	1	1	1	1
327	1	2	1	4	4	2	3	24	20	5	1	1	1	1	4
328	1	1	2	1	3	4	1	2	15	4	1	1	1	1	4
329	1	1	2	3	5	1	1	45	20	2	3	1	1	2	4
330	1	3	2	3	5	2	1	45	20	5	2	1	2	2	4
331	1	2	1	1	2	4	1	35	15	5	3	1	1	2	3
332	2	2	1	5	1	1	1	2	25	2	3	1	1	2	3
333	2	3	1	1	1	4	1	2345	7	5	2	1	2	2	3
334	2	3	1	1	4	4	3	456	20	2	2	1	2	2	4
335	2	3	1	1	1	3	4	245	20	5	2	1	2	2	4
336	1	4	1	2	5	3	2	2	5	1	3	1	1	2	3
337	2	2	1	4	5	3	4	234	20	5	3	1	1	2	3
338	2	3	1	4	5	3	4	2345	5	1	3	1	1	2	3
339	2	3	1	2	2	4	3	45	15	5	1	1	1	1	1
340	1	4	1	4	2	2	2	345	15	5	2	1			3
341	2	4	1	1	1	4	3	45	25	5	3	1	1	2	4
342	2	4	1	1	1	4	2	23	10	5	3	1	1	2	3
343	2	3	1	3	3	2	3	345	15	5	1	1	1	1	1
344	1	3	1	4	4	3	2	2	10	1	2	2	2	2	2
345	2	3	1	2	3	3	2	45	20	5	3	1	1	2	3
346	2	2	1	4	4	2	3	345	10	2	1	1	1	1	1
347	2	4	1	2	2	2	2	45	15	5	3	1	1	2	4
348	2	1	2	4	3	1	1	45	7	4	3	1	1	2	3
349	2	1	2	5	5	1	1	345	10	1	1	2	1	1	2
350	2	2	1	4	4	3	2	45	20	5	3	2	1	2	1
351	2	1	1	1	2	2	3	45	15	5	1	1	1	1	1
352	2	1	1	1	2	2	2	345	20	1	3	1	2	1	4
353	2	1	2	5	5	3	1	2	5	1	2	2	2	2	2
354	2	4	1	1	2	2	4	45	10	5	3	1	2	1	4
355	2	3	1	2	2	3	3	56	10	2	1	1	1	1	1
356	2	2	1	4	4	3	2	2456	10	1	2	2	2	2	2
357	1	2	1	1	3	3	4	345	15	4	1	1	1	1	3
358	1	2	1	5	4	3	1	234	10	2	3	2	1	2	2
359	1	5	1	4	2	3	4	5	20	2	3	2	1	2	2
360	2	2	1	1	2	2	3	45	20	5	1	1	1	1	4
361	2	4	1	1	2	2	2	45	10	1	1	1	1	1	3
362	2	3	1	1	2	2	4	456	25	5	1	1	1	1	1
363	2	2	1	1	3	3	2	46	15	5	1	1	1	1	1
364	1	1	1	3	2	3	1	45	20	4	1	1	1	1	1
365	2	1	1	3	2	3	3	45	15	5	1	1	1	1	1
366	1	2	2	4	3	3	1	23	5	1	2	2	2	2	2
367	2	3	1	2	2	3	3	56	10	2	1	1	1	1	1
368	2	1	1	1	2	2	2	56	7	5	1	1	1	1	4
369	2	2	1	4	2	2	1	46	20	5	1	1	1	1	1
370	2	2	2	4	2	1	1	24	5	2	1	1	1	1	1
371	2	3	1	3	2	2	3	34	15	5	3	1	1	2	3
372	1	2	1	5	5	3	1	34	15	1	2	1	2	2	1
373	1	2	1	4	5	3	3	34	5	5	1	1	1	1	1
374	2	2	1	5	4	3	1	246	10	1	3	1	1	2	3
375	2	2	1	4	1	2	3	2345	10	5	1	1	1	1	1
376	1	4	1	4	4	3	3	45	15	5	2	2	2	2	2
377	2	2	1	4	3	2	3	45	10	2	1	1	1	1	3
378	1	3	1	4	4	3	4	345	15	1	2	2	2	2	2
379	2	3	1	2	2	3	4	456	12	5	1	1	1	1	3
380	2	4	1	5	3	3	3	46	2	1	3	1	1	2	1
381	1	2	1	4	3	3	3	46	15	1	2	2	2	2	2
382	2	4	1	4	3	3	2	3	5	1	3	1	1	2	2
383	1	5	1	4	2	2	3	45	8	5	1	1	1	1	1
384	2	4	1	2	2	3	3	4	10	5	1	1	1	1	1
385	2	2	1	5	5	1	1	3	10	3	2	2	2	2	2
386	1	1	2	4	2	1	1	34	12	5	1	1	1	1	1
387	2	2	1	3	3	2	3	456	15	2	1	1	1	1	1
388	2	3	1	2	3	3	3	45	5	5	1	1	1	1	1
389	2	1	2	4	3	3	1	25	15	1	3	1	1	2	3
390	2	3	1	3	3	2	2	2	10	2	3	1	1	2	3
391	2	2	1	1	2	2	2	45	20	5	1	1	1	1	1
392	2	3	1	1	1	2	2	45	20	2	1	1	1	1	4
393	1	4	1	4	3	3	4	124	10	2	3	1	1	2	3
394	2	5	1	1	1	2	4	5	7	1	1	1	1	1	4
395	1	2	1	4	3	3	3	234	3	1	1	1	1	1	2
396	2	2	1	4	3	3	3	23	10	5	2	2	2	2	2
397	1	2	2	4	3	3	1	456	5	2	3	2	1	2	2
398	2	2	1	1	1	2	3	56	15	5	1	1	1	1	1
399	2	2	1	3	2	3	3	4	20	5	1	1	1	1	1
400	1	2	1	3	2	4	3	345	10	5	1	1	1	1	4
401	2	2	1	4	2	2	3	246	15	5	3	1	1	2	3
402	1	4	1	3	3	3	4	345	10	4	1	1	1	1	1
403	2	3	1	3	4	3	3	124	7	1	2	2	2	2	2
404	2	2	1	1	2	3	3	5	12	5	1	1	1	1	1
405	2	1	1	1	2	2	4	5	20	5	1	1	1	1	4
406	2	4	1	4	4	3	4	34	10	2	1	1	1	1	1
407	2	4	1	4	3	3	2	4	15	5	3	1	1	2	1
408	2	2	1	1	2	4	3	345	5	5	1	1	1	1	4
409	1	4	1	3	3	3	3	3456	20	5	1	1	1	1	1
410	2	4	1	4	5	3	4	4	7	1	3	1	2	1	4
411	2	4	1	4	5	2	3	3	5	1	3	1	2	1	4
412	2	1	2	3	2	1	1	5	20	5	1	1	1	1	3
413	2	1	2	2	2	1	1	45	20	5	1	1	1	1	3
414	2	4	1	4	5	3	3	3	3	1	3	1	1	2	3
415	1	5	1	3	4	4	3	6	10	5	2	1	2	2	3
416	2	5	1	2	2	3	4	45	15	5	1	1	1	1	1
417	1	4	2	5	4	1	1	3	2	1	3	1	1	2	4
418	2	1	2	5	3	1	1	2	20	5	1	1	1	1	3
419	2	5	1	4	4	3	2	24	5	1	2	2	2	2	2
420	2	5	1	4	4	4	2	4	12	5	2	1	2	2	3
421	2	5	1	1	1	4	4	5	15	2	3	1	1	2	4
422	2	5	1	3	4	3	3	45	10	2	3	1	1	2	4
423	2	5	1	5	4	4	3	2	7	1	2	1	2	2	3
424	1	5	1	3	4	4	4	3	5	1	2	1	2	2	2
425	2	1	1	4	3	3	2	24	15	2	2	2	2	2	2
426	2	2	2	3	3	1	1	4	5	1	1	1	1	1	1
427	2	3	1	4	3	3	3	3	12	5	3	1	2	1	1
428	1	1	1	3	2	3	3	4	15	5	1	1	1	1	1
429	2	2	1	4	4	3	2	4	15	2	2	2	2	2	2
430	2	5	1	1	2	2	4	3	15	5	3	1	2	1	4
431	2	4	1	1	5	3	3	34	3	1	2	2	2	2	2
432	1	2	2	4	5	1	1	3	4	1	2	2	2	2	2
433	2	2	1	2	2	3	1	24	20	2	1	1	1	1	1
434	2	1	2	1	2	1	1	45	20	5	1	1	1	1	1
435	2	1	2	4	4	1	1	2	15	5	2	2	2	2	2
436	2	2	1	1	2	2	3	345	5	1	1	1	1	1	1
437	2	1	1	4	4	2	3	2	12	3	1	1	2	1	2
438	2	2	1	4	3	2	3	4	20	1	2	2	2	2	2
439	2	4	1	2	1	2	4	4	25	5	1	1	1	1	1
440	2	1	1	3	2	1	1	3	12	5	2	2	2	2	2
441	2	5	1	5	4	2	3	3	5	1	2	2	2	2	2
442	2	1	1	4	3	2	3	3	15	2	2	1	2	2	2
443	2	3	1	2	3	3	3	34	20	5	1	1	1	1	1
444	1	3	1	4	5	1	2	34	5	1	3	1	1	2	1
445	2	3	1	3	2	2	4	4	10	1	2	2	2	2	2
446	2	1	1	1	2	4	1	45	25	5	1	1	1	1	1
447	2	1	2	3	2	1	1	3	10	2	2	2	2	2	1
448	1	4	1	4	5	1	4	4	5	1	2	2	2	2	2
449	2	1	2	3	3	1	1	3	5	1	1	1	1	1	1
		Gender
		1	Male
		2	Female
		3	Third gender
		Age
		1	18 - 29
		2	30 - 39
		3	40 - 49
		4	50 - 59
		5	60 +
		Marital status
		1	Married
		2	Unmarried
		Education level
		1	No formal education
		2	Senior secondary
		3	Higher secondary
		4	Graduation
		5	Post graduation
		Income level
		1	Prefer not to say
		2	Upto USD 11,500
		3	USD 11,500 - USD 23,000
		4	USD 23,000 - USD 46,000
		5	> USD 46,000
		Employment status
		1	Student
		2	Homemaker
		3	Employed
		4	Unemployed
		Number of children
		1	0
		2	1
		3	2
		4	3+
		Reason for visit
		1	Referred by another doctor
		2	Suggested by family/friend
		3	Closeby
		4	Prior (good) experience
		5	Affordable
		6	Others: please specify
		Average time to reach the healthcare facility is in minutes
		Transportation mode
		1	Private motorised vehicles
		2	Public transport
		3	Ambulance
		4	Bicycle
		5	Walk
		Type of facility patients visit first
		1	Public facility
		2	Private facility
		3	Depends on illness condition
		Kind of facility depending upon level of care
		1	Primary healthcare facilities
		2	Specialized healthcare facilities
		Type of facility patients visit first (normal ailment)
		1	Public facility
		2	Private facility
		Type of facility patients visit first (serious ailment)
		1	Public facility
		2	Private facility
		Type of doctor consulted first
		1	General physician
		2	Specialized doctors
		3	Healthcare providers trained in AYUSH
		4	Other examples: Traditional healers, chemists

## Sheet: R1 BLR
		Type of facility do you usually visit whenever you fall ill: public/private
	Reference = private facility		Variables	Categories	β	SE	z-value	P (>|z|)
			Gender	Gender (2)	-0.79	0.35	-2.24	0.02
		Reference	Male
			Marital status	Marital status (2)	0.9	0.58	1.53	0.12
		Reference	Married
			Age	Age (2)	-0.52	0.4	-1.29	0.19
		Reference	18 - 29	Age (3)	-0.67	0.53	-1.25	0.21
				Age (4)	-0.49	0.61	-0.8	0.42
				Age (5)	-0.84	0.71	-1.17	0.23
			Education level
		Reference	No formal education	Education level (2)	0.95	0.59	1.6	0.05
				Education level (3)	-0.28	0.52	-0.54	0.58
				Education level (4)	-0.31	0.5	-0.62	0.53
				Education level (5)	0.01	0.63	0.02	0.98
			Income level
		Reference	Upto 2.5 lacs	Income level (2)	1.25	0.45	2.74	0
				Income level (3)	0.03	0.45	0.07	0.93
				Income level (4)	-0.73	0.49	-1.47	0.14
				Income level (5)	-1.43	0.57	-2.5	0.01
			Employment status
		Reference	Student	Employment status (2)	1.15	0.56	2.03	0.04
				Employment status (3)	-0.14	0.52	-0.27	0.78
				Employment status (4)	-0.38	0.62	-0.6	0.54
			Number of children
		Reference	0	Number of children (2)	0.97	0.57	1.71	0.09
				Number of children (3)	1.39	0.55	2.49	0.01
				Number of children (4)	1.22	0.56	1.9	0.05
		β: estimated regression coefficients, SE: standard error

## Sheet: R2 BLR
		Kind of facility depending on level of care: primary healthcare facilities/specialized healthcare facilities
	Reference = specialized facility		Variables	Categories	β	SE	z-value	P (>|z|)
			Gender	Gender (2)	-0.07	0.26	-0.27	0.78
		Reference	Male
			Marital status	Marital status (2)	-0.32	0.42	-0.77	0.44
		Reference	Married
			Age	Age (2)	0.03	0.29	0.11	0.91
		Reference	18 - 29	Age (3)	0.21	0.4	0.54	0.59
				Age (4)	0.65	0.43	1.51	0.13
				Age (5)	0.29	0.49	0.59	0.55
			Education level
		Reference	No formal education	Education level (2)	-0.55	0.39	-1.38	0.16
				Education level (3)	-0.55	0.41	-1.35	0.18
				Education level (4)	-1.05	0.37	-2.81	0
				Education level (5)	-0.98	0.45	-2.18	0.02
			Income level
		Reference	Upto 2.5 lacs	Income level (2)	0.76	0.31	2.39	0.01
				Income level (3)	0.39	0.34	1.15	0.24
				Income level (4)	-0.46	0.39	-1.17	0.24
				Income level (5)	-0.42	0.41	-1.02	0.3
			Employment status
		Reference	Student	Employment status (2)	-0.47	0.41	-1.15	0.25
				Employment status (3)	-0.78	0.37	-2.09	0.03
				Employment status (4)	0.58	0.57	1.02	0.3
			Number of children
		Reference	0	Number of children (2)	0.34	0.41	0.81	0.41
				Number of children (3)	0.94	0.39	2.38	0.01
				Number of children (4)	0.81	0.37	2.21	0.02
		β: estimated regression coefficients, SE: standard error

## Sheet: R3 BLR
		Type of facility in case of normal ailment: public/private
	Reference = private facility		Variables	Categories	β	SE	z-value	P (>|z|)
				Interecpt	1.24	0.37	3.34	0
			Gender	Gender (2)	-0.53	0.25	-2.06	0.03
		Reference	Male
			Marital status	Marital status (2)	0.25	0.44	0.57	0.56
		Reference	Married
			Age	Age (2)	-0.15	0.32	-0.48	0.63
		Reference	18 - 29	Age (3)	-0.23	0.41	-0.57	0.57
				Age (4)	-0.12	0.44	-0.27	0.78
				Age (5)	-0.17	0.52	-0.33	0.74
			Education level
		Reference	No formal education	Education level (2)	0.85	0.42	1.98	0.04
				Education level (3)	-0.05	0.4	-0.12	0.89
				Education level (4)	-0.05	0.37	-0.13	0.89
				Education level (5)	0.29	0.46	0.64	0.52
			Income level
		Reference	Upto 2.5 lacs	Income level (2)	0.68	0.35	1.93	0.06
				Income level (3)	0.06	0.36	0.17	0.86
				Income level (4)	-0.83	0.36	-2.26	0.02
				Income level (5)	-0.95	0.38	-2.46	0.01
			Employment status
		Reference	Student	Employment status (2)	0.39	0.43	0.92	0.35
				Employment status (3)	0.18	0.4	0.44	0.65
				Employment status (4)	-0.31	0.52	-0.6	0.55
			Number of children
		Reference	0	Number of children (2)	0.26	0.43	0.62	0.53
				Number of children (3)	0.48	0.42	1.12	0.26
				Number of children (4)	0.26	0.48	0.54	0.58
		β: estimated regression coefficients, SE: standard error

## Sheet: R4 BLR
		Type of facility in case of severe ailment: public/private
	Reference = private facility		Variables	Categories	β	SE	z-value	P (>|z|)
				Interecpt	0.31	0.6	0.51	0.61
			Gender	Gender (2)	-0.32	0.26	-1.23	0.21
		Reference	Male
			Marital status	Marital status (2)	0.41	0.43	0.95	0.34
		Reference	Married
			Age	Age (2)	-0.54	0.31	-1.71	0.09
		Reference	18 - 29	Age (3)	-0.63	0.41	-1.54	0.12
				Age (4)	-0.58	0.42	-1.37	0.17
				Age (5)	-0.88	0.5	-1.76	0.08
			Education level
		Reference	No formal education	Education level (2)	0.49	0.41	1.22	0.22
				Education level (3)	-0.26	0.38	-0.68	0.49
				Education level (4)	-0.25	0.36	-0.69	0.48
				Education level (5)	-0.58	0.46	-1.28	0.2
			Income level
		Reference	Upto 2.5 lacs	Income level (2)	0.73	0.32	2.25	0.02
				Income level (3)	-0.24	0.34	-0.71	0.48
				Income level (4)	-0.57	0.39	-1.43	0.15
				Income level (5)	-1.08	0.42	-2.52	0.01
			Employment status
		Reference	Student	Employment status (2)	0.61	0.41	1.46	0.14
				Employment status (3)	-0.53	0.39	-1.37	0.17
				Employment status (4)	-0.41	0.49	-0.83	0.4
			Number of children
		Reference	0	Number of children (2)	0.76	0.43	1.77	0.08
				Number of children (3)	1.15	0.42	2.71	0
				Number of children (4)	1.11	0.48	2.32	0.02
		β: estimated regression coefficients, SE: standard error

## Sheet: R5 MLR
		Type of doctor: general physician/specialised doctors/doctors trained in AYUSH/others
	Reference = private facility		Variables	Categories	β	SE	z-value	P (>|z|)
				Interecpt	-0.37	0.67	-0.56	0.57
			Gender	Gender (2)	0.31	0.29	1.08	0.27
		Reference	Male
			Marital status	Marital status (2)	0.18	0.47	0.39	0.69
		Reference	Married
			Age	Age (2)	0.11	0.34	0.33	0.74
		Reference	18 - 29	Age (3)	0.59	0.47	1.27	0.2
				Age (4)	0.07	0.51	0.14	0.88
				Age (5)	0.56	0.58	0.95	0.34
			Education level
		Reference	No formal education	Education level (2)	-0.32	0.47	-0.69	0.47
				Education level (3)	-0.52	0.48	-1.08	0.27
				Education level (4)	0.16	0.43	0.37	0.71
				Education level (5)	0.04	0.52	0.08	0.94
			Income level
		Reference	Upto 2.5 lacs	Income level (2)	-0.64	0.38	-1.67	0.09
				Income level (3)	-0.03	0.39	-0.09	0.92
				Income level (4)	1.01	0.43	2.31	0.02
				Income level (5)	0.64	0.47	0.99	0.32
			Employment status
		Reference	Student	Employment status (2)	-0.49	0.46	-1.09	0.27
				Employment status (3)	0.09	0.41	0.21	0.83
				Employment status (4)	0.08	0.71	0.11	0.91
			Number of children
		Reference	0	Number of children (2)	-0.27	0.46	-0.58	0.56
				Number of children (3)	-1.07	0.46	-2.28	0.02
				Number of children (4)	-0.84	0.54	-1.55	0.05
	Reference = private facility		Variables	Categories	β	SE	z-value	P (>|z|)
				Interecpt	-3.34	0.98	-3.38	0
			Gender	Gender (2)	0.31	0.29	1.08	0.27
		Reference	Male
			Marital status	Marital status (2)	0.26	0.68	0.39	0.69
		Reference	Married
			Age	Age (2)	1.14	0.53	1.97	0.03
		Reference	18 - 29	Age (3)	1.79	0.63	2.84	0
				Age (4)	1.85	0.63	2.9	0
				Age (5)	1.44	0.75	1.92	0.06
			Education level
		Reference	No formal education	Education level (2)	0.2	0.58	0.34	0.73
				Education level (3)	0.44	0.59	0.75	0.45
				Education level (4)	0.69	0.55	1.25	0.21
				Education level (5)	0.74	0.69	1.07	0.28
			Income level
		Reference	Upto 2.5 lacs	Income level (2)	0.66	0.51	1.31	0.19
				Income level (3)	0.17	0.59	0.28	0.78
				Income level (4)	-0.09	0.73	-0.12	0.9
				Income level (5)	0.64	0.65	0.99	0.32
			Employment status
		Reference	Student	Employment status (2)	-0.17	0.69	-0.25	0.8
				Employment status (3)	0.02	0.65	0.03	0.97
				Employment status (4)	2.66	0.76	3.49	0
			Number of children
		Reference	0	Number of children (2)	-0.63	0.67	-0.94	0.35
				Number of children (3)	-0.75	0.63	-1.2	0.23
				Number of children (4)	-0.34	0.67	-0.51	0.61
	Reference = private facility		Variables	Categories	β	SE	z-value	P (>|z|)
				Interecpt	-3.21	1.2	-2.66	0
			Gender	Gender (2)	0.31	0.29	1.08	0.27
		Reference	Male
			Marital status	Marital status (2)	2.62	1.01	2.58	0
		Reference	Married
			Age	Age (2)	1.03	0.56	1.86	0.06
		Reference	18 - 29	Age (3)	1.29	0.69	1.87	0.06
				Age (4)	1.67	0.66	2.53	0.1
				Age (5)	1.36	0.78	1.73	0.08
			Education level
		Reference	No formal education	Education level (2)	-0.73	0.52	-1.42	0.16
				Education level (3)	-1.03	0.57	-1.81	0.07
				Education level (4)	-1.67	0.6	-2.74	0
				Education level (5)	-1.55	0.8	-1.92	0.05
			Income level
		Reference	Upto 2.5 lacs	Income level (2)	0.02	0.46	0.05	0.96
				Income level (3)	-0.08	0.6	-0.14	0.89
				Income level (4)	0.42	0.76	0.55	0.58
				Income level (5)	0.19	0.76	0.26	0.79
			Employment status
		Reference	Student	Employment status (2)	-0.005	0.74	0	0.99
				Employment status (3)	-0.75	0.76	-0.98	0.32
				Employment status (4)	1.55	0.82	1.87	0.06
			Number of children
		Reference	0	Number of children (2)	1.48	1.05	1.4	0.16
				Number of children (3)	1.19	1.03	1.16	0.25
				Number of children (4)	0.91	1.09	0.83	0.41
		β: estimated regression coefficients, SE: standard error
